# Supplementary material for: SIRT1 Signaling Is Involved in the Vascular Improvement Induced by Moringa Oleifera Seeds during Aging
Source: Pharmaceuticals (Basel). 2023 May 18;16(5):761. doi: 10.3390/ph16050761 (PMC10221508; doi:10.3390/ph16050761)
Supplement: Supplementary file 1 [file pharmaceuticals-16-00761-s001.zip]

Archive with 1 entries (1 files):
- pharmaceuticals-2375032-supplementary.pdf
